# Supplementary material for: Dietary Management of Chronic Kidney Disease and Secondary Hyperoxaluria in Patients with Short Bowel Syndrome and Type 3 Intestinal Failure
Source: Nutrients. 2022 Apr 14;14(8):1646. doi: 10.3390/nu14081646 (PMC9030588; doi:10.3390/nu14081646)
Supplement: Supplementary file 1 [file nutrients-14-01646-s001.zip]

Archive with 1 entries (1 files):
- nutrients-1639311-Figure S1-PRISMA diagram.pdf
